# Supplementary material for: Reference values for respiratory muscle strength and maximal voluntary ventilation in the Brazilian adult population: A multicentric study
Source: PLoS One. 2024 Nov 21;19(11):e0313209. doi: 10.1371/journal.pone.0313209 (PMC11581219; doi:10.1371/journal.pone.0313209)
Supplement: S1 Data — (XLSX) [file pone.0313209.s002.xlsx]

## Sheet: Planilha1
ID	GENDER	AGE	WEIGHT	HEIGHT	BMI	HPA	FVC	VEF1	FEV1/FVC	MIP	MEP	VVM
1	F	49	76	1.6	29.69	4.25	3.31	2.93	0.89	62	95	142.77
2	F	49	70	1.65	25.71	8	3.49	3.08	0.88	80	93	120.2
3	F	50	72	1.59	28.48	5.25	2.62	2.45	0.94	96	109	83.21
4	F	51	60.85	1.71	20.81	3.75	3.18	3.01	0.95	99	122	119.72
5	F	52	63.5	1.51	27.85	6.75	2.74	2.37	0.86	114	145	106.68
6	F	54	64.2	1.6	25.08	4.25	2.78	2.51	0.9	75	84	79.81
7	F	55	66	1.67	23.67	4	3.62	3.05	0.84	83	98	131.3
8	F	55	64	1.52	27.7	4	2.6	2.28	0.88	70	97	113.11
9	F	58	70	1.61	27.01	5.75	2.88	2.51	0.87	80	101	105.8
10	F	59	53.8	1.53	22.98	7.5	2.61	2.34	0.9	75	105	94.97
11	F	59	75.5	1.59	29.86	5.5	2.85	2.21	0.78	82	95	89.36
12	F	60	65	1.48	29.67	4.25	2.39	1.89	0.79	77	84	84.37
13	F	60	54	1.46	25.33	4.75	2.03	1.92	0.95	74	91	72.17
14	F	61	65	1.62	24.77	7	2.76	2.39	0.87	81	83	92.06
15	F	62	78	1.62	29.72	4.25	2.89	2.88	1	82	96	87.11
16	F	62	64	1.6	25	5.5	2.44	2.3	0.94	79	88	72.13
17	F	65	73	1.6	28.52	5.25	2.47	2.4	0.97	85	87	77.05
18	F	67	57	1.6	22.27	4.75	2.65	2.2	0.83	75	86	74.92
19	F	67	55.1	1.47	25.5	5.75	2.16	1.71	0.79	83	92	72.29
20	F	68	58	1.48	26.48	5	2.16	1.78	0.82	58	119	72.9
21	F	69	68	1.63	25.59	5	2.47	2.2	0.89	68	76	81.56
22	F	70	45	1.54	18.97	5	2.49	1.93	0.78	64	78	74.41
23	F	72	80	1.64	29.74	5.5	2.48	2.27	0.92	62	85	87.25
24	F	72	73	1.6	28.52	5.5	2.42	2.09	0.86	74	110	83.15
25	F	73	58	1.5	25.78	4.25	2.51	1.94	0.77	63	82	62.67
26	F	74	78.5	1.62	29.91	5	2.55	2.2	0.86	72	120	93.3
27	F	75	51.5	1.53	22	4.25	2.68	2.37	0.88	68	87	86.33
28	F	77	67	1.6	26.17	4.75	2.23	2.57	1.15	78	86	68.68
29	F	78	66	1.65	24.24	5.25	2.46	2.4	0.98	65	88	73.59
30	F	79	65	1.6	25.39	6.5	2.31	1.9	0.82	76	110	72.72
31	F	80	63	1.59	24.92	4.5	2.2	1.98	0.9	79	93	69.8
32	F	29	51.5	1.52	22.29	5.25	3.78	3.1	0.82	128	164	125
33	F	24	64.5	1.69	22.58	5.25	3.39	3.07	0.91	94	78	109
34	F	20	49	1.64	18.22	4.75	4.18	3.8	0.92	90	100	115
35	F	24	68	1.64	25.28	2.75	4.13	3.6	0.87	92	127	130
36	F	20	53.1	1.61	20.49	3.25	3.37	3.24	0.97	99	90	103
37	F	24	81	1.65	29.75	5.75	4.25	3.84	0.92	93	94	132
38	F	21	59	1.65	21.67	3.25	3.45	3.31	0.96	74	88	118
39	F	22	53	1.62	20.2	2.75	3.69	3.25	0.88	85	108	124
40	F	32	54.8	1.61	21.14	3.5	3.28	2.56	0.79	88	118	95
41	F	34	60	1.62	22.86	4.5	3.65	3.29	0.91	74	110	120
42	F	35	58	1.62	22.1	3	3.58	3.01	0.84	77	96	117
43	F	38	74	1.67	26.53	5.25	3.16	2.71	0.86	96	103	106
44	F	32	62	1.62	23.62	3.25	2.85	2.46	0.86	89	86	91
45	F	35	50	1.56	20.55	5	3.55	3.02	0.85	67	73	99
46	F	36	54	1.51	23.68	2.75	2.53	2.07	0.82	73	128	65
47	F	35	62	1.63	23.34	3.25	2.85	2.46	0.86	89	93	91
48	F	48	66.3	1.5	29.47	3.25	2.76	2.34	0.85	105	82	115
49	F	41	60	1.7	20.76	4.25	4.17	3.12	0.75	110	188	137
50	F	49	53	1.51	23.24	4.25	2.78	2.39	0.86	108	133	112
51	F	48	84	1.7	29.07	2.75	3.69	2.8	0.76	94	111	97
52	F	48	68	1.58	27.24	4.75	3.3	2.88	0.87	90	135	104
53	F	46	74	1.72	25.01	2.75	3.77	3.08	0.82	60	110	100
54	F	46	69	1.69	24.16	5	3.85	2.75	0.71	80	98	105
55	F	49	54	1.6	21.09	4.75	3.27	2.69	0.82	88	88	127
56	F	46	66	1.56	27.12	3.5	2.5	2.13	0.85	115	136	90
57	F	43	60	1.7	20.76	4.25	4.17	3.12	0.75	110	168	137
58	F	52	63	1.52	27.27	4.5	3.54	2.84	0.81	121	79	106
59	F	56	57.5	1.44	27.73	2.75	2.43	1.83	0.77	61	72	72
60	F	50	54	1.6	21.09	4.75	3.27	2.69	0.82	88	88	127
61	F	50	57	1.59	22.55	3	2.51	2.22	0.85	84	117	83
62	F	52	66	1.54	27.83	2.75	2.9	2.43	0.84	91	101	97
63	F	53	63	1.61	24.3	4.75	3.01	2.61	0.87	79	76	94
64	F	59	59	1.6	23.05	2.5	3.14	2.45	0.78	99	77	78
65	F	59	78	1.7	26.99	5	2.92	2.38	0.81	76	98	70
66	F	50	58	1.6	22.66	3.25	2.82	2.18	0.77	72	95	101
67	F	50	54	1.6	21.09	4.75	2.51	2.22	0.85	85	116	83
68	F	66	60.8	1.5	27.02	4.5	2.53	2.11	0.84	104	141	109
69	F	61	71.5	1.57	29.01	3.25	2.83	2.19	0.77	111	161	92
70	F	64	78	1.62	29.72	5.25	2.73	2.1	0.77	77	95	76
71	F	68	78	1.68	27.64	3.5	2.96	2.29	0.77	90	111	79
72	F	64	65	1.58	26.04	2.25	3.01	2.28	0.76	137	149	92
73	F	65	53	1.65	19.47	4.75	3.9	3.24	0.83	88	139	131
74	F	60	59	1.6	23.05	2.5	3.14	2.45	0.78	99	77	78
75	F	80	49	1.42	24.3	4	1.61	1.19	0.74	85	120	66
76	F	71	78	1.68	27.64	3.5	2.96	2.29	0.77	90	111	79
77	F	70	60.8	1.5	27.02	4.5	2.53	2.11	0.84	104	131	109
78	F	73	72	1.66	26.13	5.25	2.85	2.25	0.79	91	101	100
79	F	73	65	1.6	25.39	4.5	3.01	2.55	0.85	85	100	86
80	F	73	64	1.56	26.3	3	2.94	2.46	0.84	85	100	91
81	F	78	68	1.73	22.72	5	2.48	2.03	0.82	69	76	85
82	F	75	66	1.5	29.33	4.5	3.11	2.77	0.89	110	95	93
83	F	75	70	1.57	28.4	3.5	3.01	2.82	0.89	75	73	116
84	F	78	64	1.57	25.96	4	2.52	2.34	0.89	66	70	105
85	F	22	62	1.52	26.84	4.5	2.58	2.34	0.91	95	142	89.3
86	F	20	52	1.6	20.31	4.25	2.73	2.63	0.96	94	84	98.6
87	F	21	85	1.7	29.41	5.25	3.88	3.52	0.91	85	81	132
88	F	22	74	1.66	26.85	5	3.2	2.63	0.82	88	115	98.6
89	F	25	80.8	1.72	27.31	5.5	4.2	2.62	0.62	114	184	80
90	F	20	61.3	1.67	21.98	5.75	3.97	3.39	0.85	107	115	134
91	F	20	59	1.68	20.9	4.75	3.24	2.29	0.71	89	108	93.4
92	F	30	59	1.6	23.05	3	4.68	2.68	0.57	76	71	105
93	F	30	74	1.64	27.51	5.5	3.62	3.09	0.85	136	133	116
94	F	49	70.2	1.61	27.08	2.75	2.72	2.29	0.84	101	115	86.3
95	F	42	47.8	1.58	19.15	7.5	3.61	3.18	0.88	69	95	119
96	F	41	56	1.56	23.01	5.5	3.06	2.73	0.89	76	89	108
97	F	40	61	1.51	26.75	4	3.45	2.95	0.86	85	138	111
98	F	45	58	1.49	26.12	3	3.13	2.82	0.9	70	125	106
99	F	59	73	1.59	28.88	3.5	2.72	2.19	0.81	62	86	82.1
100	F	55	73	1.57	29.62	4.75	2.17	1.79	0.82	98	100	67.1
101	F	59	52	1.51	22.81	6	2.29	1.86	0.81	51	46	69.8
102	F	54	62	1.5	27.56	6	2.13	1.51	0.71	88	137	56.6
103	F	56	60	1.55	24.97	4.75	2.42	1.96	0.81	55	45	80
104	F	64	65	1.5	28.89	6	4.08	1.89	0.46	57	76	70.9
105	F	69	71	1.56	29.17	4	2.81	2.33	0.83	56	111	87.4
106	M	20	64	1.58	25.64	5.25	4.63	4	0.86	148	160	129.29
107	M	20	77	1.87	22.02	5.25	7.15	6.15	0.86	137	199	283.68
108	M	20	76	1.83	22.69	7	5.72	4.47	0.78	131	136	146.42
109	M	21	78	1.76	25.18	5	5.5	4.99	0.91	127	125	163.23
110	M	21	73	1.78	23.04	5.5	5.85	5.37	0.92	95	205	180.12
111	M	22	76.5	1.76	24.7	6.75	5.44	4.85	0.89	125	142	153.71
112	M	23	75	1.73	25.06	5.25	4.79	4.4	0.92	188	195	150.83
113	M	24	69	1.66	25.04	7.5	4.08	4.11	1.01	139	153	127.79
114	M	26	77	1.78	24.3	6.25	5.74	4.31	0.75	116	171	200.4
115	M	29	89	1.79	27.78	4.25	4.88	4.01	0.82	99	123	156.21
116	M	30	91.5	1.78	28.88	6.5	4.62	4.8	1.04	139	204	178.77
117	M	30	79.8	1.74	26.36	4.25	5	4.1	0.82	94	196	183.91
118	M	31	85.2	1.76	27.51	5.75	5.26	4.51	0.86	98	163	183.5
119	M	32	74.4	1.74	24.57	4	5.05	4.37	0.87	123	159	175.05
120	M	32	74.1	1.75	24.2	6.25	5.29	4.48	0.85	129	132	225.35
121	M	33	72.4	1.72	24.47	3.75	4.9	3.75	0.77	96	177	178.93
122	M	33	89	1.82	26.87	4.25	4.7	4.04	0.86	122	139	153.05
123	M	35	77	1.75	25.14	6	5.24	4.66	0.89	162	198	208.87
124	M	35	76.1	1.77	24.29	3	5.79	4.16	0.72	96	136	153.16
125	M	39	65.8	1.7	22.77	6	4.06	3.7	0.91	112	139	147.68
126	M	40	84	1.76	27.12	4	5.28	4.05	0.77	112	139	177.89
127	M	41	87.1	1.75	28.44	7.25	5.61	4.91	0.88	160	169	218.91
128	M	41	85.1	1.79	26.56	6	5.36	4.17	0.78	103	106	169.73
129	M	41	78	1.68	27.64	6.25	3.78	3.38	0.89	103	197	116.63
130	M	44	67.05	1.62	25.55	8	4	3.79	0.95	123	152	168.87
131	M	44	77.3	1.68	27.39	4	3.73	3.5	0.94	105	190	140.72
132	M	46	69.4	1.66	25.19	7.25	4.06	3.42	0.84	103	177	183.15
133	M	46	70.9	1.73	23.69	6	4.3	3.49	0.81	119	182	183.97
134	M	47	70.9	1.63	26.69	6.25	4.05	3.38	0.83	99	115	154.71
135	M	49	80.5	1.64	29.93	6	3.67	3.3	0.9	153	223	141.07
136	M	50	78	1.76	25.18	5.75	4.05	3.5	0.86	114	186	163.47
137	M	50	58.1	1.57	23.57	7	4.03	3.48	0.86	91	128	157.71
138	M	51	85	1.79	26.53	5.25	5.84	4.63	0.79	92	195	198.07
139	M	52	91.3	1.79	28.49	4	5.05	4.23	0.84	111	144	182.71
140	M	52	92	1.76	29.7	3.75	4.52	4	0.88	106	153	160.35
141	M	54	79.4	1.69	27.8	5.5	3.68	3.14	0.85	74	96	124.1
142	M	54	91	1.75	29.71	4.25	4.2	3.75	0.89	122	138	137.74
143	M	56	80	1.64	29.74	5.75	3.82	3.26	0.85	109	124	133.34
144	M	57	64	1.7	22.15	7	4.63	3.3	0.71	115	161	176.92
145	M	59	75	1.75	24.49	6.5	3.9	3.24	0.83	102	164	123.38
146	M	60	71	1.55	29.55	6	2.91	2.57	0.88	106	161	100.72
147	M	60	71	1.65	26.08	3.25	3.5	2.95	0.84	95	139	115.36
148	M	60	69	1.6	26.95	6.75	3.16	2.84	0.9	78	144	124.85
149	M	64	64.8	1.58	25.96	4.75	3.18	2.77	0.87	89	125	91.95
150	M	64	72	1.65	26.45	6.75	3.34	2.82	0.84	109	128	151.77
151	M	64	74	1.64	27.51	5.75	4.56	4	0.88	98	159	114.9
152	M	65	80.2	1.64	29.82	8	3.75	2.99	0.8	104	119	98.62
153	M	65	81.1	1.8	25.03	6	4.68	3.8	0.81	94	145	138.85
154	M	66	70	1.53	29.9	6.25	3.65	3.03	0.83	75	139	118.44
155	M	69	58	1.5	25.78	6.5	3.25	2.76	0.85	98	127	127.37
156	M	70	70.6	1.7	24.43	5.25	4.63	3.91	0.84	86	125	153.41
157	M	70	67.6	1.59	26.74	6.25	3.81	3.18	0.83	88	122	144.43
158	M	70	75	1.7	25.95	4.25	3.57	2.83	0.79	90	107	113.71
159	M	71	72.6	1.68	25.72	4.5	3.69	2.78	0.75	89	152	96.83
160	M	75	68	1.69	23.81	6.5	3.35	2.99	0.89	96	116	112.26
161	M	78	66	1.62	25.15	4.25	2.98	2.57	0.86	95	120	63.53
162	M	79	74	1.6	28.91	5.5	2.97	2.64	0.89	64	125	122.13
163	M	80	64	1.68	22.68	5.5	3.49	2.73	0.78	74	84	90.74
164	M	80	65.8	1.62	25.07	4.25	3.5	2.6	0.74	71	126	115.42
165	M	21	95	1.87	27.17	3	6.01	4.78	0.79	177	298	212
166	M	21	96	1.92	26.04	5.5	5.6	4.82	0.86	101	117	171
167	M	20	65	1.76	20.98	3.5	4.49	4.02	0.9	82	113	163
168	M	21	60	1.73	20.05	4.5	4.88	3.86	0.79	124	208	155
169	M	22	78	1.75	25.47	3.75	4.07	3.51	0.86	84	97	143
170	M	22	72	1.66	26.13	4.75	4.81	4.14	0.86	114	143	148
171	M	20	65	1.7	22.49	2.25	4.2	4.15	0.99	83	114	155
172	M	21	69	1.78	21.78	5.25	4.97	4.12	0.83	92	99	139
173	M	21	70	1.89	19.6	5	5.6	5.56	0.99	142	160	179
174	M	22	66	1.75	21.55	4.75	4.06	4.02	0.99	188	242	207
175	M	36	70.5	1.73	23.56	5.5	5.08	3.83	0.76	158	252	178
176	M	38	82	1.67	29.4	5.75	4.67	4.04	0.87	172	214	203
177	M	33	66	1.79	20.6	2.5	5.4	4.54	0.84	109	170	173
178	M	31	64	1.75	20.9	5.25	5.12	4.54	0.89	135	178	191
179	M	39	79	1.76	25.5	2.5	5.06	3.83	0.77	137	178	125
180	M	39	90	1.75	29.39	4.75	4.75	3.86	0.82	155	176	167
181	M	39	64	1.68	22.68	6.25	4.47	3.62	0.81	129	182	124
182	M	38	76	1.76	24.54	5	4.03	3.53	0.88	130	145	170
183	M	43	79	1.76	25.5	2.5	5.06	3.83	0.77	147	228	125
184	M	46	85	1.76	27.44	5	4.55	3.88	0.91	124	146	145
185	M	47	55	1.64	20.45	2.75	4.31	2.92	0.68	108	192	159
186	M	46	67	1.65	24.61	5	4.15	3.63	0.8	150	218	132
187	M	44	74	1.86	21.39	2	5.86	4.86	0.83	96	124	165
188	M	45	74	1.69	25.91	5	5.1	4.39	0.86	145	213	156
189	M	46	90	1.74	29.73	3.25	4.32	3.52	0.81	110	143	144
190	M	51	60	1.71	20.52	4	4.36	3.75	0.87	97	122	180
191	M	57	67	1.75	21.88	4.25	4.01	3.3	0.82	104	153	163
192	M	52	85	1.76	27.44	5	4.55	3.88	0.91	124	146	145
193	M	55	76	1.66	27.58	3.25	4.19	3.66	0.87	136	137	160
194	M	54	82	1.75	26.78	5.5	3.88	3.33	0.86	131	180	170
195	M	65	75	1.67	26.89	3.25	3.3	2.48	0.77	138	207	114
196	M	63	81	1.69	28.36	4	3.65	3	0.82	78	97	132
197	M	61	91	1.75	29.71	2.25	4.11	3.86	0.94	76	135	161
198	M	66	82	1.75	26.78	4.5	3.69	3.29	0.89	70	108	131
199	M	66	64	1.6	25	4	3.3	3.07	0.93	87	90	98.5
200	M	65	89	1.75	29.06	3.5	3.99	3.15	0.79	72	85	176
201	M	70	58.3	1.49	26.26	3.25	2.98	2.44	0.82	156	149	66
202	M	76	81	1.65	29.75	4	3.36	2.74	0.82	110	100	86
203	M	75	75	1.73	25.06	3.5	3.3	2.48	0.77	138	107	114
204	M	72	75	1.6	29.3	4.5	3.01	2.82	0.93	79	110	116
205	M	78	86	1.85	25.13	4.5	3.65	3	0.82	78	97	132
206	M	20	97	1.8	29.94	4.75	4.89	3.79	0.78	81	101	140
207	M	23	76	1.8	23.46	7.5	5.08	3.52	0.69	76	156	161
208	M	24	64	1.69	22.41	4.75	4.35	3.94	0.91	119	123	148
209	M	21	61	1.6	23.83	6.5	3.98	3.59	0.9	74	107	135
210	M	24	74	1.7	25.61	5.25	4.82	3.88	0.8	106	148	146
211	M	26	75.5	1.68	26.75	6	4.08	3.57	0.88	170	174	134
212	M	30	72	1.75	23.51	4.25	3.73	3.51	0.94	113	75	132
213	M	42	63	1.66	22.86	3	3.33	2.5	0.75	64	116	93.8
214	M	41	80	1.68	28.34	5	3.43	2.89	0.84	72	88	116
215	M	23	57	1.58	22.83	5.5	4.29	3.37	0.79	101	112	106
216	M	51	70	1.67	25.1	6	3.52	2.35	0.67	93	176	88.1
